# Supplementary material for: A Complement-Related Gene Signature for Predicting Overall Survival and Immunotherapy Efficacy in Sarcoma Patients
Source: Front Cell Dev Biol. 2022 Apr 14;10:765062. doi: 10.3389/fcell.2022.765062 (PMC9046668; doi:10.3389/fcell.2022.765062)
Supplement: Supplementary file 1 [file DataSheet1.zip]

Archive with 12 entries (11 files):
- supplementary files/
- supplementary files/Figure legends.doc
- supplementary files/Figure S1.tif
- supplementary files/Figure S2.tif
- supplementary files/Figure S3.tif
- supplementary files/Figure S4.tif
- supplementary files/Figure S5.tif
- supplementary files/Figure S6.tif
- supplementary files/Figure S7.tif
- supplementary files/Figure S8.tif
- supplementary files/Figure S9.tif
- supplementary files/Tables.doc
